# Supplementary material for: Theory Design of a Virtual Polarizer with Multiscale and Multi-Biomass Sensing
Source: Biosensors (Basel). 2025 Aug 8;15(8):516. doi: 10.3390/bios15080516 (PMC12384523; doi:10.3390/bios15080516)
Supplement: Supplementary file 1 [file biosensors-15-00516-s001.zip]

Archive with 1 entries (1 files):
- biosensors-3788490-supplementary.pdf
